# Supplementary material for: Electrospun Surface-Modified Epidermal Strain Sensors Enable Silent Speech and Hand Gesture Recognition for Virtual Reality Interaction
Source: Nanomaterials (Basel). 2026 Apr 25;16(9):520. doi: 10.3390/nano16090520 (PMC13164596; doi:10.3390/nano16090520)
Supplement: Supplementary file 1 [file nanomaterials-16-00520-s001.zip]

Archive with 1 entries (1 files):
- nanomaterials-4159537-supplementary.pdf
